# Supplementary material for: Esterase and Peroxidase Are Involved in the Transformation of Chitosan Films by the Fungus Fusarium oxysporum Schltdl. IBPPM 543
Source: J Fungi (Basel). 2025 Jul 29;11(8):565. doi: 10.3390/jof11080565 (PMC12387507; doi:10.3390/jof11080565)
Supplement: Supplementary file 1 [file jof-11-00565-s001.zip]

Archive with 1 entries (1 files):
- jof-3734979-supplementary.pdf
